# Supplementary material for: Pseudoscientific Health Beliefs and the Perceived Frequency of Causal Relationships
Source: Int J Environ Res Public Health. 2021 Oct 25;18(21):11196. doi: 10.3390/ijerph182111196 (PMC8583395; doi:10.3390/ijerph182111196)
Supplement: Supplementary file 1 [file ijerph-18-11196-s001.zip]

Archive with 1 entries (1 files):
- ijerph-1405048-supplementary.pdf
